# Supplementary material for: Overdue Calcium Oscillation Causes Polyspermy but Possibly Permits Normal Development in Mouse Eggs
Source: Int J Mol Sci. 2023 Dec 24;25(1):285. doi: 10.3390/ijms25010285 (PMC10779150; doi:10.3390/ijms25010285)
Supplement: Supplementary file 1 [file ijms-25-00285-s001.zip]

Archive with 1 entries (1 files):
- ijms-2719226-supplementary.pdf
